# Supplementary material for: The inhibitory effects of 7ND protein on osteoclast differentiation in apical periodontitis
Source: Front Cell Infect Microbiol. 2025 Jun 27;15:1597604. doi: 10.3389/fcimb.2025.1597604 (PMC12245798; doi:10.3389/fcimb.2025.1597604)
Supplement: Supplementary file 3 [file Table1.xlsx]

## Sheet: Sheet1
Raw data for Fig 1B	Original data
OD value	7ND concentration	0					25 ng/mL					50 ng/Ml					100 ng/mL
	24 h	0.745	0.661	0.723	0.657	0.753	0.654	0.724	0.547	0.763	0.673	0.554	0.728	0.647	0.663	0.783	0.6504	0.624	0.568	0.703	0.633
	48 h	0.853	0.683	0.712	0.734	0.772	0.753	0.883	0.682	0.714	0.722	0.853	0.803	0.676	0.708	0.741	0.758	0.823	0.782	0.704	0.783
	72 h	0.893	0.744	0.865	0.964	0.938	0.893	0.844	0.895	0.964	0.978	0.851	0.894	0.835	0.949	0.968	0.864	0.881	0.897	0.954	0.918
	Average
	24 h	0.7078
	48 h	0.7508
	72 h	0.8808
	Normalized data
OD value	7ND concentration	0					25 ng/mL					50 ng/Ml					100 ng/Ml
	24 h	1.05256	0.93388	1.02147	0.928228	1.06386	0.92399	1.02289	0.772817	1.07799	0.950834	0.782707	1.02854	0.9141	0.936705	1.10624	0.918904	0.881605	0.802487	0.993218	0.89432
	48 h	1.13612	0.909696	0.948322	0.977624	1.02824	1.00293	1.17608	0.908364	0.950986	0.961641	1.13612	1.06953	0.900373	0.942994	0.986947	1.00959	1.09616	1.04156	0.937666	1.04289
	72 h	1.01385	0.844687	0.982062	1.09446	1.06494	1.01385	0.95822	1.01612	1.09446	1.11035	0.966167	1.01499	0.948002	1.07743	1.099	0.980926	1.00023	1.01839	1.08311	1.04223
Raw data for Fig 1D	7ND concentration
	0	25 ng/mL	50 ng/mL	100 ng/mL
MCP-1/GAPDH ratio	1.03	0.88	0.52	0.96
	0.98	0.82	0.67	1.08
	1.06	0.68	0.72	0.95
	0.92	0.79	0.76	1.03
	1.01	0.65	0.63	1.11
	1	0.76	0.61	0.98
