# Supplementary material for: The inhibitory effects of 7ND protein on osteoclast differentiation in apical periodontitis
Source: Front Cell Infect Microbiol. 2025 Jun 27;15:1597604. doi: 10.3389/fcimb.2025.1597604 (PMC12245798; doi:10.3389/fcimb.2025.1597604)
Supplement: Supplementary file 4 [file Table2.xlsx]

## Sheet: Sheet1
					Raw264.7										Raw264.7+mRANKL										Raw264.7+mRANKL+7ND
Raw data for Fig 2B	Area 1	Area 2	Area 3	Area 4		Area 1	Area 2	Area 3	Area 4		Area 1	Area 2	Area 3	Area 4		Area 1	Area 2	Area 3	Area 4		Area 1	Area 2	Area 3	Area 4		Area 1	Area 2	Area 3	Area 4
Number of TRAP positive cells	0	0	0	0		0	0	0	0		3	6	5	6		3	5	5	6		2	1	3	2		3	1	3	2
	0	0	0	0		0	0	0	0		3	4	2	3		3	3	2	3		1	2	2	1		1	2	2	1
	0	0	0	0		0	0	0	0		4	3	4	3		4	3	4	2		2	2	3	1		2	2	2	1
	0	0	0	0		0	0	0	0		5	2	4	6		5	3	4	6		1	2	2	0		1	2	2	1
	0	0	0	0		0	0	0	0		4	3	4	4		4	3	4	4		2	2	2	3		2	2	2	2
	0	0	0	0		0	0	0	0		4	5	5	3		4	5	5	4		2	1	3	1		2	2	3	1
Raw data for Fig 2D					Raw264.7										Raw264.7+mRANKL										Raw264.7+mRANKL+7ND
	Area 1	Area 2	Area 3	Area 4		Area 1	Area 2	Area 3	Area 4		Area 1	Area 2	Area 3	Area 4		Area 1	Area 2	Area 3	Area 4		Area 1	Area 2	Area 3	Area 4		Area 1	Area 2	Area 3	Area 4
Number of F-actin rings	0	0	0	0		0	0	0	0		4	3	4	5		4	4	4	5		3	3	2	2		3	3	3	2
	0	0	0	0		0	0	0	0		3	3	4	3		3	3	4	4		3	2	2	1		2	2	2	1
	0	0	0	0		0	0	0	0		5	2	4	5		4	2	4	5		2	2	2	2		2	2	3	2
	0	0	0	0		0	0	0	0		4	4	5	6		4	4	5	5		1	2	2	2		1	2	2	2
	0	0	0	0		0	0	0	0		3	4	3	3		3	5	4	3		2	2	1	3		2	2	1	2
	0	0	0	0		0	0	0	0		4	4	5	3		4	5	5	3		1	2	2	2		1	2	2	3
