# Supplementary material for: The inhibitory effects of 7ND protein on osteoclast differentiation in apical periodontitis
Source: Front Cell Infect Microbiol. 2025 Jun 27;15:1597604. doi: 10.3389/fcimb.2025.1597604 (PMC12245798; doi:10.3389/fcimb.2025.1597604)
Supplement: Supplementary file 6 [file Table4.xlsx]

## Sheet: Sheet1
Raw data for Fig 4B	Blank+PBS	AP+PBS	AP+7ND
Lesion volume (mm3)	0	13.6	8.4
	0	12.4	7.2
	0	11.7	6.6
	0	11.4	6.8
	0	12.8	7.6
	0	11.8	6.3
