# Supplementary material for: The inhibitory effects of 7ND protein on osteoclast differentiation in apical periodontitis
Source: Front Cell Infect Microbiol. 2025 Jun 27;15:1597604. doi: 10.3389/fcimb.2025.1597604 (PMC12245798; doi:10.3389/fcimb.2025.1597604)
Supplement: Supplementary file 7 [file Table5.xlsx]

## Sheet: Sheet1
					Blank+PBS										AP+PBS										AP+7ND
Raw data for Fig 5B	Area 1	Area 2	Area 3	Area 4		Area 1	Area 2	Area 3	Area 4		Area 1	Area 2	Area 3	Area 4		Area 1	Area 2	Area 3	Area 4		Area 1	Area 2	Area 3	Area 4		Area 1	Area 2	Area 3	Area 4
Number of TRAP positive cells	3	5	4	4		3	4	4	4		8	8	8	7		8	8	8	6		3	5	5	6		3	6	6	7
	4	5	5	5		4	4	5	5		9	7	10	7		10	7	10	7		4	6	6	7		6	6	5	7
	1	4	3	4		1	4	4	4		11	8	10	9		10	8	10	9		6	7	7	6		6	6	7	6
	4	3	4	4		4	3	4	4		8	6	6	9		8	6	6	10		7	7	5	9		7	8	5	9
	3	4	5	4		3	4	5	4		8	7	7	6		7	7	7	6		3	7	5	6		3	7	6	6
	3	3	4	3		3	3	4	3		10	5	7	8		10	6	7	8		4	3	6	6		4	3	5	6
Raw data for Fig 5C	Blank+PBS	AP+PBS	AP+7ND
Body Weight (g)	325.4	333.8	322.8
	338.3	345.4	343.2
	313.5	308.5	316.6
	336.2	319.4	338.8
	347.3	327.8	351.6
	354.8	320.8	319.3
